# Supplementary material for: Embryonic and postnatal macrophages are necessary for proper tooth development and homeostasis
Source: Nat Commun. 2026 Jul 17;17:6537. doi: 10.1038/s41467-026-75576-7 (PMC13379590; doi:10.1038/s41467-026-75576-7)
Supplement: Supplementary file 4 — Source Data File [file 41467_2026_75576_MOESM4_ESM.xlsx]

## Sheet: Figure 1
Figure 1h
	Timepoints (% AIF1+ pulp)
Animals (n=4)	E12.5	E15.5	E17.5	P0	P3	P6	P14
Mean mouse 1	0.6	1.96667	2.06	2.28	4.78333	8.7375	14.1086
Mean mouse 2	0.9	2	2.86667	1.66667	4.236	11.4309	11.0367
Mean mouse 3	4.56667	3.8	3.58571	1.6	9.576	8.33667	10.7667
Mean mouse 4	2.5	3.72	3.43333	1.8	10.114	6.1	10.5889

## Sheet: Figure 4
Figure 4d,e
	Number of positive cells in eruption space (E.S.)						Number of positive cells in root growing space (R.G.S)
	AIF1		CTSK+		AIF1+/CTSK+		AIF1		CTSK+		AIF1+/CTSK+
Animals (n=4 per genotype)	Wildtype	Wnt1Cre;Csf1fl/fl	Wildtype	Wnt1Cre;Csf1fl/fl	Wildtype	Wnt1Cre;Csf1fl/fl	Wildtype	Wnt1Cre;Csf1fl/fl	Wildtype	Wnt1Cre;Csf1fl/fl	Wildtype	Wnt1Cre;Csf1fl/fl
Mean mouse 1	130.25	21.75	3	2.25	5	13.75	50.5	5	7	1	7	2.25
Mean mouse 2	92	18.3333	3	3.33333	1	14.6667	50.6667	5.75	4	3	14.3333	5.5
Mean mouse 3	74.75	28.6667	1.25	1.66667	0	4.33333	57.25	5.25	8.75	2.75	6.25	3.25
Mean mouse 4	72	26	1.5	0.666667	1	11.6667	56	13.25	9	2.75	8.25	6.5
Figure 4f
	Eruption distance (um)
Animals (n=4 per genotype)	Wildtype	Wnt1Cre;Csf1fl/fl
Mean mouse 1	120.956	295.186
Mean mouse 2	61.2459	231.179
Mean mouse 3	130.152	179.197
Mean mouse 4	52.6502	121.396
Figure 4g
	Mesial root length (um)		Distal root length (um)
Animals (n=4 per genotype)	Wildtype	Wnt1Cre;Csf1fl/fl	Wildtype	Wnt1Cre;Csf1fl/fl
Mean mouse 1	601.266	197.786	492.314	300.57
Mean mouse 2	617.233	263.227	461.739	323.575
Mean mouse 3	583.676	309.935	446.081	328.227
Mean mouse 4	572.876	369.437	496.858	353.725
Figure 4i
	Pre-osteoclasts (number of AIF1+/CTSK+)		Osteoclasts (number CTSK+)
Animals (n=4)	Wildtype	Wnt1Cre;Csf1fl/fl	Wildtype	Wnt1Cre;Csf1fl/fl
Mean mouse 1	2.25	19.25	21.75	0
Mean mouse 2	4	14	16	0.6
Mean mouse 3	4.5	16.875	22	2
Mean mouse 4	3.33333	19	23	0.666667

## Sheet: Figure 5
Figure 5h
	% of GFP+/AIF1+ cells in pulp
n=2 animals per genotype	CSF1R KO	CSF1R KO +BMT
Mean mouse 1	0	49.23
Mean mouse 2	0	55.07
Figure 5o
	Mandible size (mm)
n=2-3 animals per genotype	WT	CSF1R KO	CSF1R KO+BMT
Mean mouse 1	6.387	6.9445	6.6735
Mean mouse 2	6.9435	6.3985	6.758
Mean mouse 3	6.4855	6.4345
Figure 5p
	Mandibular incisor length (mm)
n=2-3 animals per genotype	WT	CSF1R KO	CSF1R KO+BMT
Mean mouse 1	9.5825	1.7295	2.301
Mean mouse 2	9.4225	1.3975	2.395
Mean mouse 3	9.195	2.321
Figure 5q
	Mandibular M1 length (mm)
n=2-3 animals per genotype	WT	CSF1R KO	CSF1R KO+BMT
Mean mouse 1	1.367	0.6735	0.986
Mean mouse 2	1.74	0.7395	1.154
Mean mouse 3	1.6335	0.5345
Figure 5r
	Maxillary M1 length (mm)
n=2-3 animals per genotype	WT	CSF1R KO	CSF1R KO+BMT
Mean mouse 1	1.4755	0.692	0.858
Mean mouse 2	1.7435	0.6095	0.9455
Mean mouse 3	1.523	0.5725

## Sheet: Figure 6
Figure 6c
	%F4/80+ cells - quantified by flow cytometry
n=3 pairs of mice per drug treatement condition	Control	Acute	Recovered
Mean pooled pulps mouse 1 + mouse 2	15	6.6	22.5
Mean pooled pulps mouse 3 + mouse 4	15.2	4.5	12.9
Mean pooled pulps mouse 5 + mouse 6	15.5	3.8	17.1
Figure 6d
	%Gr-1+ cells - quantified by flow cytometry
n=3 pairs of mice per drug treatement condition	Control	Acute	Recovered
Mean pooled pulps mouse 1 + mouse 2	1.8	0.8	2.7
Mean pooled pulps mouse 3 + mouse 4	1.4	0.7	1.1
Mean pooled pulps mouse 5 + mouse 6	1.1	0.5	1.2
Figure 6f
	% AIF1+ cells in pulp - quantified by IHC
n=4 mice per drug treatment condition	Control	Acute
Mean mouse 1	3.912	2.9245
Mean mouse 2	9.98	4.6215
Mean mouse 3	9.11167	3.2315
Mean mouse 4	8.227	2.49225
Figure 6g
	Number of AIF1+ cells inside LaCL - quantified by IHC
n=4 mice per drug treatment condition	Control	Acute
Mean mouse 1	16.33	8.33
Mean mouse 2	10	5
Mean mouse 3	14	7.66
Mean mouse 4	17.33	4.66
Figure 6n
	Number of TRAP+ cells/mm2 around incisor alveolar socket
n=3 mice per drug treatment condition	Control	Acute	Recovered
Mean mouse 1	54.2857	30	61.4286
Mean mouse 2	42.8571	24.2857	76.4286
Mean mouse 3	32.8571	27.1429	89.2857

## Sheet: Fig Sup 4
Fig Sup 4h
	Enamel volume MD incisor (μm3)
n=2-4 animals	WT	CSF1R KO	CSF1R KO+BMT
Mean mouse 1	67700000	12840000	22900000
Mean mouse 2	126000000	18250000	18100000
Mean mouse 3	81650000	14600000
Mean mouse 4	55850000	9080000
Fig Sup 4i
	Enamel volume MD molars (μm3)
n=2-3 animals	WT	CSF1R KO	CSF1R KO+BMT
Mean mouse 1	294500000	149000000	207000000
Mean mouse 2	226500000	153000000	158000000
Mean mouse 3	195500000	169000000

## Sheet: Fig Sup 5
Fig Sup 5j
	Morphometric distances (mm)
n=2 animals	WT 6w_ A-B	WT 6w B-C	WT 6w C-D	WT 6w D-E
Mean mouse 1	8.13	4.78	6.99	3.15
Mean mouse 2	9.01	5.66	7.18	3.48
	Wnt1Cre;Csf1fl/fl 6w A-B	Wnt1Cre;Csf1fl/fl 6w B-C	Wnt1Cre;Csf1fl/fl 6w C-D	Wnt1Cre;Csf1fl/fl 6w D-E
Mean mouse 1	7.8	4.62	6.34	2.81
Mean mouse 2	8.04	4.68	6.07	2.9
Fig Sup 5h
	Morphometric distances (mm)
n=2 -3 animals	WT 8w A-B	WT 8w B-C	WT 8w C-D	WT 8w D-E
Mean mouse 1	9.03	5.77	6.67	3.42
Mean mouse 2	9.36	5.8	6.95	3.51
Mean mouse 3	9.13	5.73	6.79	3.46
	Wnt1Cre;Csf1fl/fl 8w A-B	Wnt1Cre;Csf1fl/fl 8w B-C	Wnt1Cre;Csf1fl/fl 8w C-D	Wnt1Cre;Csf1fl/fl 8w D-E
Mean mouse 1	7.93	5.16	5.63	2.85
Mean mouse 2	8.37	5.01	6.32	3.55
Fig Sup 5i
	Morphometric distances (mm)
n=2 -3 animals	WT_A-B	WT_B-C	WT C-D	WT D-E
Mean mouse 1	6.97	4.07	6.93	2.57
Mean mouse 2	6.79	3.95	6.6	2.5
Mean mouse 3	7.07	4.05	6.78	2.6
	Csf1R KO _ A-B	Csf1R KO _ B-C	Csf1R KO _ C-D	Csf1R KO _ D-E
Mean mouse 1	5.97	3.1	5.4	2.28
Mean mouse 2	6.4	3.55	5.55	2.53
Mean mouse 3	6.06	3.7	4.68	2.41
	Csf1R KO + BMT _ A-B	Csf1R KO + BMT_ B-C	Csf1R KO + BMT _ C-D	Csf1R KO + BMT _ D-E
Mean mouse 1	6.9	3.84	5.63	2.37
Mean mouse 2	6.82	3.88	5.74	2.46
